# Supplementary material for: Dysphagia following transcatheter mitral valve-in-ring replacement complicated by neo-left ventricular outflow tract obstruction: a case report
Source: Eur Heart J Case Rep. 2025 Feb 14;9(4):ytaf081. doi: 10.1093/ehjcr/ytaf081 (PMC11971513; doi:10.1093/ehjcr/ytaf081)
Supplement: ytaf081_Supplementary_Data [file ytaf081_supplementary_data.zip]

Archive with 3 entries (3 files):
- Video 1.mp4
- Video 2.mp4
- VIdeo 3.mp4
